# Supplementary material for: Temporal and spatial transcriptional regulation of phytohormone metabolism during seed development in barley (Hordeum vulgare L.)
Source: Front Plant Sci. 2023 Sep 14;14:1242913. doi: 10.3389/fpls.2023.1242913 (PMC10539596; doi:10.3389/fpls.2023.1242913)
Supplement: Supplementary file 1 [file Table_1.xlsx]

## Sheet: Primer sequences
Table S1. Details of the genes studied and their respective primer sequences
Hormone	Gene function	Gene name	Gene abbreviation	Gene ID (GenBank)	Gene ID in Ensembl Plants	FW (5' to 3')	R (5' to 3')
GA	biosynthesis	GA 20-oxidase	HvGA20ox1	AY551428	HORVU.MOREX.r2.5HG0446540.1	CCCTGGAAGGAGACCCTCT	GGCTCATCTCCGAGCAGTAG
GA	biosynthesis	GA 20-oxidase	HvGA20ox2		HORVU.MOREX.r2.1HG0052020.1	AAGCTTCCCTGGAAGGAGAC	TCCCCTAGGTGCATGAAGTC
GA	biosynthesis	GA 20-oxidase	HvGA20ox3	AY551429	HORVU.MOREX.r2.3HG0255700.1	CGCTCACCTTCTTCCTCAAC	GAACTCACGCCAAGTGAAGTC
GA	biosynthesis	GA 3-oxidase	HvGA3ox1	AY551430	HORVU.MOREX.r2.2HG0173720.1	AGCACTACCGCCACTTCTCT	TACGAGGAACAGCTCCATCA
GA	biosynthesis	GA 3-oxidase	HvGA3ox2	AY551431	HORVU.MOREX.r2.3HG0199220.1	GCCCATCTCCTCCTTCTTCT	CCCTGTGGAACTCCTCCAT
GA	catabolism	GA 2-oxidase	HvGA2ox1		HORVU.MOREX.r2.1HG0019640.1	TTGAGTTGCAGGCAATCTGT	AAAGCTAGCCAGGTCATGGA
GA	catabolism	GA 2-oxidase	HvGA2ox3		HORVU.MOREX.r2.3HG0240680.1	GTGGCCAACAGCCTAAAGTC	GTACTCGCCCCATGTGAAGT
GA	catabolism	GA 2-oxidase	HvGA2ox4	AY551432	HORVU.MOREX.r2.1HG0062960.1	CGCGTGTCGATGATCTACTT	TAGGCCGCCTTCTTGTATTC
GA	catabolism	GA 2-oxidase	HvGA2ox6		HORVU.MOREX.r3.2HG0182470.1	AGTGGTGGCCAACTACAAGG	CTACGGTACTCCCCGAAGGT
GA	catabolism	GA 2-oxidase	HvGA2ox7	AY551433	HORVU.MOREX.r2.3HG0204450.1	GGTGTCCATGATCTTCTTCG	TGGGTGCTGCTCTTGTACTC
ABA	biosynthesis	9-cis-epoxycarotenoid dioxygenase	HvNCED1	AB239297	HORVU.MOREX.r2.5HG0354290.1	ACCTCTGGAACTCGTGGGA	CGTCCGTGTCGTTGAAGAT
ABA	biosynthesis	9-cis-epoxycarotenoid dioxygenase	HvNCED2	AB239298	HORVU.MOREX.r2.5HG0421990.1	GCTTCTGCTTCCACCTCTG	GCACTCGTCCGACTCGTT
ABA	catabolism	ABA 8′-hydroxylase	HvCYP707A1	DQ145932	HORVU.MOREX.r2.6HG0503470.1	CCATGACCTTCACCCGCAAG	GGACACTGACGGATGGAGAAC
ABA	catabolism	ABA 8′-hydroxylase	HvCYP707A2	DQ145933	HORVU.MOREX.r2.5HG0402930.1	TGACGCACAGGGTGATTT	CCCTTGGGGATAAGAAACC
Auxin	biosynthesis	tryptophan aminotransferase	HvTAA1		HORVU.MOREX.r3.3HG0233880.1	CAAGTGTTCGCTTCTCCCTG	AGAGACAAAGATGCCGACCA
Auxin	biosynthesis	aldehyde oxidase	HvAAO1		HORVU.MOREX.r2.2HG0123990.1	CTAGCCATACCCGATGAGGA	CAAGGTAAACCGAGGCATGT
Auxin	biosynthesis	aldehyde oxidase	HvAAO2		HORVU.MOREX.r2.UnG0629500.1	CTCTTGGCAATGCTGTTTCA	CTTTTCCGTCCAGGTGTTGT
Auxin	biosynthesis	flavin monooxygenases	HvYUC4		HORVU.MOREX.r2.7HG0535520.1	CACCTCATGACGAGGGAGAT	GGCGTTGCTCTGAATCTTTC
Auxin	biosynthesis	flavin monooxygenases	HvYUC5		HORVU.MOREX.r2.2HG0172680.1	CAGGATTAGGAGTGGCCAAA	CTGTGGCACATTGCTTCTGT
Auxin	conjugation	Gretchen Hagen 3	HvGH3.2		HORVU.MOREX.r3.3HG0291280.1	TGACATACGAGGACCTACGC	TGTCCAGCTCATCCTCGATC
Auxin	conjugation	Gretchen Hagen 3	HvGH3.6		HORVU.MOREX.r3.3HG0294170.1	CGAGTTCCTCCCTGTCCATT	TTGAACCCTGCTACCCTCAG
Auxin	inactivation	dioxygenase for auxin oxidation 1	HvDAO1		HORVU.MOREX.r3.2HG0175180.1	CGGCTCGTTCCTTGTCAAC	AGGAACATGGCGATCGAGAT
Auxin	catabolism	IAA-Leu-resistant1	HvILR1		HORVU.MOREX.r3.5HG0472680.1	TGTGAAAGGAGGAGACGCTT	AGCCTGTCCTTCAACGATCT
Jasmonates	biosynthesis	allene oxide synthase	HvAOS1	AJ250864	HORVU.MOREX.r2.4HG0328610.1	GACCGGTTCGTCGGGAAG	TTAAACAGCGTCTGCCAC
Jasmonates	biosynthesis	allene oxide synthase	HvAOS2	AJ251304	HORVU.MOREX.r2.4HG0328590.1	ACCTGCACCGGCTATGTA	GGAGTGAGTACTCCGTTAG
Jasmonates	biosynthesis	allene oxide cyclase	HvAOC1	AJ308488	HORVU.MOREX.r2.6HG0514200.1	CAAGGTGTACAACGGGAGCC	TAGTCGCCGAAGTACATGCT
Jasmonates	conjugation	jasmonate resistant	HvJAR1		HORVU.MOREX.r2.1HG0076590.1	CGACATTTGCTCACAGCCTA	TTGTGGATCGAGTCAGCAAG
Cytokinin	biosynthesis	lonely guy	HvLOG3		HORVU.MOREX.r3.1HG0043530.1	ACTACAACTCGCTGCTGACT	AAGTGCTCTATCTCGGCCTC
Cytokinin	biosynthesis	lonely guy	HvLOG5		HORVU.MOREX.r3.5HG0502720.1	ATCCCAGCGCCACATCTT	GACCTGCTCGATCTCCCAC
Cytokinin	conjugation	zeatin-O-glucosyltransferase	HvZOG1		HORVU.MOREX.r3.3HG0240580.1	CGCCACAAGTGATGATCCTG	TCCACCACCAGCTTCTCATT
Cytokinin	conjugation	zeatin-O-glucosyltransferase	HvZOG3		HORVU.MOREX.r3.6HG0617190.1	CAGCTTCATCAGAACGACCG	CGTACGTGTTGAGGATGAGC
Salicylic acid	conjugation	salicylic acid glucosyltransferase	HvSGT		HORVU.MOREX.r3.5HG0496880.1	TGGTGATGAGCCAGTTCAAG	GTGGAAGCCGTACTTGGTGT
	Reference gene	Hvβ-Actin	Hvβ-Actin		HORVU.MOREX.r2.1HG0001540.1	CCAGGTATCGCTGACCGTAT	GCTGAGTGAGGCTAGGATGG
